# Supplementary material for: The clinical application of electrical impedance technology in the detection of malignant neoplasms: a systematic review
Source: J Transl Med. 2020 Jun 8;18:227. doi: 10.1186/s12967-020-02395-9 (PMC7282098; doi:10.1186/s12967-020-02395-9)
Supplement: Supplementary file 1 — Additional file 1. Table S1. Detailed secondary outcomes of all studies. [file 12967_2020_2395_MOESM1_ESM.xlsx]

## Sheet: Supplementary
Table S1. Detailed secondary outcomes of all studies
Author	Site	Bioimpedance tool used	Frequency range investigated	Secondary outcomes
Tidy 2013	Cervical	Zilico hand-held 4-gold-electrode-tipped probe	76.3-625kHz	Using EIS as an adjunct to colposcopy improved the accuracy of the detection of high-grade CIN, with AUROC of 0.887
Balasubramani 2009	Cervical	Zilico hand-held 4-gold-electrode-tipped probe	76.3-625kHz	EIS was able to differentiate high-grade CIN from normal squamous epithelium, with higher AUROC pre-acetic acid (0.8) compared with post-AA (0.79).
Brown 2000	Cervical	5.5mm hand-held pencil probe with 4 gold electrodes	4.8-614kHz	Resistive tissue properties decreased whilst conductive tissue properties increased with increasing CIN grade.
Abdul 2006	Cervical	5.5mm hand-held pencil probe with 4 gold electrodes	2-1200kHz	Resistive tissue properties decreased whilst conductive tissue properties increased with increasing CIN grade.
Malvehy 2014	Skin -various	Nevisense -probe + disposable electrode, produces a +/-score	1kHz-2.5MHz	The Nevisense EIS system was able to detect melanomas with high sensitivities of >96%, which increased with lesion breslow thickness
Mohr 2013	Skin -various	SciBase III electrical impedance spectrometre-probe + disposable electrode	1kHz-2.5MHz	EIS was also able to detect dysplastic naevi with severe atypic with sensitivity of 84.2%.
Aberg 2011	Skin	SciBase II electrical impedance spectrometre - probe + disposable electrode	1kHz-2.5MHz	EIS was also able to detect NMSCs with a sensitivity of 80% (n=5).
Rocha 2017	Skin - mel	Nevisense probe	1kHz-2.5MHz	EIS scores over 7 were able to correctly identify malignant melanomas with 100% sensitivity.
Murdoch 2014	Oral	Zilico hand-held 4-gold-electrode-tipped probe	76.3–625 kHz	EIS was not able to distinguish between high-risk and low-risk oral lesions.
Sarode 2015	Oral	Precision impedance Analyser AD5934 with disposable 4-electrode probe	20Hz - 5MHz	Statistically significant differences in impedances were seen between oral SCCs and normal oral tissue, when measuring at 20 & 50KHz.
Halter 2015	Breast	Dartmouth 3rd gen. breast EIT system + CMU (dynamic)	10KHz-10MHz	AUROC = 0.8; rtmax (correlation between conductivity & bd flow) is benign > malignant tissue
Gregory 2012	Breast	Solartron 1260A impedance phase-gain analyzer	1Hz - 32MHz	Cole relaxation frequency can be used to discriminate tissue; cancer frequency is 2 x 105 Hz -2 × 106 Hz VS normal tissue range is 103 Hz–105 Hz
Kim 2007	Breast	ACT4 electrical impedance imaging system	5-1000kHz	There is a clear distinction between the complex "admittance" plots for normal and malignant breast tissue.
Cherepenin 2001	Breast	Breast cancer detection device (BCDD) - a 3D EIT system	10kHz	EIM results and conductivity distributions varied significantly between different pathologies, and were fully or partially consistent with the tissue diagnosis.
da Silva 2000	Breast	Electrical impedance spectroscopy using 7-point spectra	488Hz-1MHz	Classification using electrical impedance spectra and characteristics (Io, Area dA and Ipmax) could discriminate breast cancer >86% cases.
Osterman 2000	Breast	Electrical impedance tomography imaging system	10KHz-1MHz	EITS permittivity and conductivity images were able to detect abnormal breast tissue, with 10khz-1MHZ being the optimum measuring frequency range.
Chauveau 1999	Breast	4-electrode probe + Solartron 1260 gain phase analyzer	10KHz-10MHz	Electrical conductivity and frequency components differ between ex-vivo normal and carcinomatous breast tissue.
Jossinet 1998	Breast	Purpose-built 4-electrode probe + gain-phasemeter	488Hz-1MHz	Resistivity at low frequencies and the phase angle at frequencies > 125kHz were most discriminating for malignant tissue.
Stojadinovic2005	Breast	T-scan 2000ED	100Hz - 2000kHz	EIS sensitivity and specificity was 50% & 90% respectively, for women < 40 years of age. EIS measurements were also affected by hormonal levels and age.
Kao 2008	Breast	ACT4 electrical impedance imaging system	5KHz - 1MHz	EIT reconstructions were able to distinguish malignancies, and provide the potential for EIT as an adjunct to mammography to improve sensitivity and specificity.
Halter 2009	Breast	4 (2 electrical and 2 micowave) impedance spectroscopy probes	100-1000kHz & 0.1-8.5GHz	Conductivity and permittivity were higher around the area of the tumour, and correlated well with the corresponding EM images.MIS readings decrease from in- to ex-vivo.
Du 2017	Breast	Mscan 1.0B bioimpedance spectroscopy analyzer	-	EIS parameters were combined to calculate a parameter RF', which was able to distinguish malignant tissue, with an AUC of 0.93.
Mahara 2015	Prostate	Broadband EIT system + 17-electrode probe	10KHz-1MHz	Prostate cancer conductivity was lower than that of the normal prostate tissue.
Mishra 2013	Prostate	Purpose-built EIS-modified BARD Maxcore disposable biopsy needle	100Hz-1MHz	AUROC = 0.77-0.79 at optimum frequencies; Electrical resistance and reactance were significantly higher in prostate cancer tissue compared to normal prostate tissue.
Wan 2013	Prostate	Ultrasound coupled transrectal electrical impedance tomography system	0.1 - 100KHz	TREIT system produced EIT imaging "maps" showing that prostate cancer tissue had higher conductivity > normal prostate tissue.
Mishra 2012	Prostate	Purpose-built EIS-modified BARD Maxcore disposable biopsy needle	1 - 100kHz	Electrical resistance and reactance were significantly higher in prostate cancer tissue compared to normal prostate tissue.
de Abreu 2011	Prostate	EIS system using 4 electrode plates placed on both palms and both feet	-	EIS could be used as an adjunct to PSA testing in prostate cancer screening.
Halter 2011	Prostate	Custom-designed EIS impedance probe	100Hz - 100kHz	AUROC = 0.9 (for high grade); EIS was able to show significant differences between high-grade and low-grade tumours, and benign prostatic tissue.
Halter 2008	Prostate	Custom-designed EIS impedance probe	1kHz-1MHz	EIS was able to demonstrate significant differences in conductivity between prostate cancer and normal stromal tissue
Halter 2007	Prostate	Custom-designed EIS impedance probe	10kHz-1MHz	EIS demonstrated significantly higher impedance values for prostatic tumour > normal prostatic tissue.
Khan 2016	Prostate	9-electrode microendoscopic probe + electrical impedance acquisition system	1kHz-1MHz	By combining various composite impedance metrics, this tool able to discriminate between benign and malignant prostatic tissue.
Murphy 2017	Prostate	Broadband EIT system + 17-electrode probe	100Hz-10MHz	AUROC for EIS = 0.76, AUROC for EIT = 0.8; EIS & EIT show good predictive performance when considering discrete frequencies only.
Lee 1999	Prostate	Custom-designed EIS impedance probe + Hewlett Packard 4275A LCR meter	100KHz - 4MHz	Differences in EIS measurements were most statistically significant at 2MHz. EIS showed higher impedance in adenocarcinoma than normal tissue across all measured frequencies.
Halter 2008	Prostate	Custom-designed EIS impedance probe	100Hz - 100KHz	Statistically significant differences between resisitivity of cancer and BPH tissue. EIS was also able to show different spectra for different histological tissue types.
Keshtkar 2006	Bladder	MK3.5 Sheffield EIS system	2-384kHz	EIS impedance was significantly higher in malignant urothelium > normal urothelium; EIS could be a useful screening tool
Wilkinson 2002	Bladder	Custom-made EIS probe with 4 gold electrodes	9.6-614kHz	EIS impedance was higher for malignant urothelium than normal urothelium; tissue oedema & inflammation also affected impedance.
Keshtkar 2012	Bladder	Custom-made impedance measurement system	10Hz-10MHz	AUROC = 0.887 - EIS impedance showed good tissue separation and was significantly higher in malignant urothelium > normal urothelium.
Prakash 2015	Hepatic	Custom-made EIS probe + potentiostat	100Hz-1MHZ	EIS measurement showed that hepatic tumour had much higher conductivity and therefore much lower impedance > normal liver tissue
Laufer 2010	Hepatic	4-electrode probe + custom-made EIS analyzer	1-400kHz	Malignant hepatic tissue had higher conductivity, especially at lower frequencies.
Gao 2014	Lung	Measuring electrodes + 4294A impedance analyser	100Hz - 100MHz	Certain metrics of EIS (cole-cole circle radius and complex modulus) could be used to discriminate normal from malignant lung tissue.
Cherepenin 2001	Lung	16-electrod 1 frequency electrical impedance tomography system	8kHz	The static conductivity shown on the electrical impedance tomography of a malignant lung was significantly higher > normal lung.
Sun 2010	Tongue	Precision impedance AnalyserWK6420C+ disposable 4-electrode probe	20Hz - 5MHz	There were statistically significant differences between malignant tongue tissue impedance and normal tongue tissue impedance, at 20HZ & 50kHz.
Ching 2010	Tongue	Precision impedance AnalyserWK6420C+ disposable 4-electrode probe	20Hz - 5MHz	Impedance, phase angle, real and imaginery parts of impedance were all significantly different in tongue cancer compared to normal tissue at 50kHz.
Dua 2004	Skin -BCC	Impedance Spectrometer with a hand-held probe	1kHz - 1MHz	Certain vectors/measurements within electrical impedance readings can be used to distinguish between BCC and normal skin.
Kuzmina 2005	Skin -BCC	SciBase I non-invasive depth selective IMP spectrometre	-	Impedance was significantly lower in malignant tissue. Laser dopler & transepidermal water loss measurements also differed between malignant and normal tissue.
Keshtkar 2012	Gastric	Tabriz Mark 1 electrical impedance spectroscopy system	2kHz - 1 MHz	Electrical impedance and resistivity were found to be lower in gastric cancer tissue than normal gastric tissue. However AUC was only 0.57.
Yun 2016	Renal	Custom-made µEON device + impedance analyzer	100Hz - 100MHz	Electrical impedance (resistance) was significantly lower and capacitance (conductivity) was higher in renal cancer tissue, compared with normal tissue.
Zheng 2013	Thyroid	Custom-made handheld spring-loaded handheld device	200 - 800kHz	AUROC = 0.794; resonance frequency and descending EIS slope for cancers were significantly lower than for normal tissue.
Pathiraja 2017	Colorectal	Zilico hand-held 4-gold-electrode-tipped probe	76Hz - 625 kHz	AUROC = 0.7105; additionally malignant tissue that had undergone chemo/radiotherapy appeared to show impedance spectra similar to normal tissue (n=2).
Habibi 2011	Skin	Custom-made coaxial probe + Agilent 16048G impedance analyzer	250Hz - 42.5MHz	Clear differences in 2D dielectric imaging of skin; the tool was able to show higher conductivity and lower permittivity with the malignant lesion.
Knabe 2013	Oesophagus	4-electrode pencil probe + Solartron impedance analyzer	100Hz - 100MHz	Both adenocarcinoma and SCC had significantly lower impedance than the normal squamous epithelium.
